# Supplementary material for: Effects of Focal Muscle Vibration on Static and Dynamic Balance in Patients with Parkinson’s Disease: Preliminary Results of a Retrospective Study
Source: Medicina (Kaunas). 2026 Feb 2;62(2):300. doi: 10.3390/medicina62020300 (PMC12942015; doi:10.3390/medicina62020300)
Supplement: Supplementary file 1 [file medicina-62-00300-s001.zip]

Archive with 1 entries (1 files):
- medicina-4087388-supplementary.pdf
